# Supplementary material for: Adequacy of Disease Control by Supraomohyoid Neck Dissection in cT1/T2 Tongue Cancer
Source: J Pers Med. 2022 Sep 19;12(9):1535. doi: 10.3390/jpm12091535 (PMC9505271; doi:10.3390/jpm12091535)
Supplement: Supplementary file 1 [file jpm-12-01535-s001.zip]

Archive with 1 entries (1 files):
- jpm-1912654-supplementary.pdf
